# Supplementary material for: Qualitative Analysis of Well-being Preparedness at an Emergency Medicine Residency Program
Source: West J Emerg Med. 2018 Nov 26;20(1):122–6. doi: 10.5811/westjem.2018.10.39764 (PMC6324710; doi:10.5811/westjem.2018.10.39764)
Supplement: Supplementary file 2 [file wjem-20-122-s002.xlsx]

## Sheet: Sheet1
Key: Reviewer 1, Reviewer 2, Reviewer 3. Label: J for Junior residents, S for senior residents, and F for faculty responses
Strengths of the emergency medicine residency program
Specific to residents				Specific to patient population			JSF	Specific to faculty				Specific to residency program
Supportive	JS	JS	J	Pathology	F	F	F	Teaching	J	J	J	Graduated responsibility	J	F
Inspirational	J	JS	J	Acuity		JF	JF	Support from residency office	S	S	S	Autonomy	JF	F	JF
Individuality	S	JSF	S	Gratitude	JF	JF	JSF					On-shift teaching	J	J	JF
Camaraderie	JS	JS	JS	Spanish Use			S					History of program	JS	JS	JS
				Volume	F	F						Commitment to community service	JSF	JSF	JS
				Patient Diversity	JS	JS
Challenges facing the emergency medicine residency program
Specific to residency program				Barriers to efficient and effective clinical care				Specific to clinical schedule				Specific to resident education
Lack of diversity among residents	J	J	J	Poor patient health literacy	J	J	J	Limited individual control over clinical schedule	S	S	S	Balancing clinical responsibilities with studying	F	JS	SF
Lack of clarity on residency requirements	J	J	J	Poor community provider health literacy	J	J	J	Structure of schedule (block vs circadian)	S	S	S	Residents not independently reading primary literature	F	F	F
Dependency on one training site	F	F	F	Low morale among ED nurses	J	J	J	Length of individual shifts	S	JS	S	Lack of core knowledge	F	F	F
Loss of Acuity		F	F	High turnover among ED nurses	J	J	J	Heavy workload	SF	JSF	SF	No standardization in resident-resident teaching	F	F	F
				Culture differences extrinsic to the ED	J	J	J	Difficult to have family/children		JS
				Available on-shift nutrition for residents		F						Specific to resident burnout	F
				Non-clinical duties interfering			S					Compassion fatigue	S	S	SF
				Lack of time spent with patients/EMR		F						Time management	S	S	S
												Self-Doubt		S	S
												Culture of "bravado"	S	SF	S
Prior experiences that helped prepare residents for burnout prevention
Related to mindset				Related to behaviors				Related to social engagement				Specific coursework
Managing expectations	F	F	F	Understanding the importance of sleep	J	JF	J	Peer support groups	F	SF	F	Professionalism and the Practice of Medicine	S	S	S
Maintaining optimistic perspective	JF	JS	JS	Understanding the importance of nutrition	F	SF		Group Debriefing		SF
Recalling / Maintaining one's sense of purpose	J	JF	JS	Regular use of exercise as a wellness tool	JS	JSF	JSF	Social interactivity and peer bonding	JS	F	F
Having occasions to look forward to / goal-setting	F	F	F	Regular use of meditation and/or yoga	F	F	F	Having mentorship	F	F	SF	Prior experiences did not provide adequate preparation
Faith		F		Maintaining work-life balance	JF	JF	JSF	Understanding the importance of recognition	F	F	F	Nothing prepared me well	SF	S	SF
Being grateful for being a doctor		JS		Maintain semblance of formal life		JS		Engagement in extracurricular activities			J
								Non-peer support		F		Variety in clinical practice		F
								Constructive, individualized feedback		F		Non-clinical community service/scholarly activity		J
								Normalization of difficult experiences		F
Aspects of wellness training / burnout prevention residents felt underprepared for at the start of residency training (e.g. Nutrition, Fitness, Emotional Health, Preventative Care, Financial Health, Mindset & Behavioral Adaptability)
Emotional Health	JF		JF	Time management				Prior education does (not) adequately prepare				Mindset & Behavioral Adaptability	JSF		JF
Feeling of being isolated from peers/friends/family	SF	JF	JF	Maintaining relationships with family	J	JF	J	Prior life experiences provided adequate preparation	J	J	J	Self-awareness / self-recognition	SF	SF	F
Emotional exhaustion	JF	JF	JS	Finding time to exercise	JS	JF	JF	Students are unaware of the true difficulties of residency	JS	SF	S	Knowing what wellness tools/resources are available		SF	F
Compassion fatigue	S	S	S	Finding time to cook	JSF	JF	JF	More of a problem with application/translation of knowledge	JS	JF		Managing self-doubt / Imposter syndrome	JF	JSF	JF
Coping with tragedy	S	S	SF	Balancing clinical training with studying	J	JF	J					The psychological burden of increased responsibility	JF	JF	JF
Emotional intelligence			F	Maintaining work-life balance	JSF	JSF	JF					Burnout awareness/resiliency training		SF
				Sleep		J	F
								Financial Health
Preventative care								Complete illiteracy	JSF	SF	JSF	Miscellaneous
Making preventative care a priority	J	F	J					Have knowledge but unable to apply/translate	J	J	J	Uncertainty in approach to studying EM	J	J	J
Having a list of available/recommended providers	J		J					Reliant on financial advisor	J			Amount of time spent on charting	F		F
								Feels like it is not a priority at this stage in life	JS	F	J	Neglect of on-shift nutrition	F	F	F
												Giving/Receiving Criticism	F		F
												Independence/Teamwork	F		F
Specifics of a resident wellness curriculum directed at incoming interns
Regarding the structure				Regarding resource availability				Regarding the content
Consistent mandatory sessions	F	F	S	Providing a residency ombudsman	J	S	JS	Mindset & Behavioral Adaptability	JSF	SF	SF
Faculty-facilitated		F	F	Confidential psychological counseling	S	S	J	Financial Health	JSF	SF	JSF
Longitudinal curriculum	JF	F		More structured/frequent mentorship	S	S	S	Mindfulness / Burnout recognition	JSF	SF	JSF
Cultural change from leadership		SF		Detailed information on available resources	JS	SF	JS	Approaches to time management	J
Organized social outings		S		Providing a formal peer support network		F		Approaches to studying in residency	J		J
								Fostering a culture of acceptance and support	S	SF	SF
								Encouraging camaraderie and peer support	JSF	SF	SF
								Detailed information on preventative care resources	JS	S	J
								Detailed information on financial opportunities at LAC+USC	J	S	J
								Debriefing after cases		S	S
								Nutritional Education	F		F
								Accepting help when it is identified	F		F
								Setting boundaries			F
								Identifying support groups			JF
								Procedural/Charting Education	J		J
